# Supplementary material for: Effects of sensory room intervention on autonomic function in healthy adults: A pilot randomized controlled trial
Source: PLoS One. 2025 Apr 23;20(4):e0319649. doi: 10.1371/journal.pone.0319649 (PMC12017487; doi:10.1371/journal.pone.0319649)
Supplement: S1 Table — (DOCX) [file pone.0319649.s004.xlsx]

## Sheet: raw_data
Participant No.	treatment	temperature	humidity	age	sex	subjective_rating__pre__tones	subjective_rating__pre__visual	subjective_rating__pre__siren	subjective_rating__pre__olfactory	subjective_rating__pre__tactile	subjective_rating__pre__vestibular	subjective_rating__pre__prolonged_auditory	subjective_rating__post__tones	subjective_rating__post__visual	subjective_rating__post__siren	subjective_rating__post__olfactory	subjective_rating__post__tactile	subjective_rating__post__vestibular	subjective_rating__post__prolonged_auditory	IQ	AQ__social_skill	AQ__attention_switching	AQ__attention_to_detail	AQ__communication	AQ__imagination	AQ__total	SPQ__total	AASP__low_registration	AASP__sensation_seeking	AASP__sensory_sensitivity	AASP__sensation_avoiding	JSImini__total	POMS2__pre__anger/hostility	POMS2__pre__confusion/bewilderment	POMS2__pre__depression/dejection	POMS2__pre__fatigue/inertia	POMS2__pre__tension/anxiety	POMS2__pre__vigor/activity	POMS2__pre__friendliness	POMS2__pre__TMD	POMS2__post__anger/hostility	POMS2__post__confusion/bewilderment	POMS2__post__depression/dejection	POMS2__post__fatigue/inertia	POMS2__post__tension/anxiety	POMS2__post__vigor/activity	POMS2__post__friendliness	POMS2__post__TMD	RSA__pre__resting
1	SRI	24	20	24	F	9	4	8	7	5	1	9	7	2	6	5	4	1	8	106	1	3	8	0	1	13	3	19	31	39	42	4	38	45	40	41	45	48	47	42	38	41	40	46	45	37	30	44	7.08
2	SA	22.2	50	25	F	3	4	4	3	4	4	6	6	5	7	3	4	4	7	104	0	3	3	3	0	9	24	34	57	26	22	2	41	50	41	37	38	69	66	37	41	44	41	37	37	78	73	34	7.22
3	SRI	19.7	56	20	M	4	2	6	1	6	3	5	5	2	7	2	5	3	4	113	6	2	7	5	8	28	27	30	38	30	38	11	38	41	41	39	41	52	50	39	39	38	40	37	32	54	47	36	6.38
4	SA	22.4	30	24	M	8	6	9	1	1	7	10	8	7	9	0	0	7	10	108	3	4	6	0	1	14	36	26	54	51	50	24	58	68	51	41	56	61	54	53	38	35	40	36	36	73	54	32	8.54
5	SRI	22.8	42	20	F	7	4	9	1	2	1	9	8	2	10	1	2	1	9	116	4	6	6	5	0	21	25	42	35	37	49	3	41	44	42	37	41	49	54	41	38	38	40	36	32	59	44	34	8.21
6	SA	22.5	24	25	M	8	4	8	3	4	5	8	7	4	8	3	4	6	8	119	4	2	8	3	2	19	42	39	50	50	44	10	50	59	53	55	68	50	47	57	39	41	41	45	56	44	38	45	5.57
7	SA	25.2	74	18	F	6	3	9	2	8	5	7	6	3	7	2	6	3	6	113	6	4	4	2	3	19	5	15	26	35	31	0	38	36	40	37	38	65	63	35	38	39	40	36	40	65	61	35	6.07
8	SA	24.3	38	21	M	5	2	5	2	3	1	6	4	2	5	2	2	2	5	108	6	8	7	7	2	30	31	15	26	35	31	22	44	49	47	50	52	56	59	47	49	50	46	46	53	59	57	47	7.83
9	SRI	20.2	67	23	M	5	6	4	2	2	0	7	5	5	4	5	4	0	5	124	6	5	7	7	6	31	27	33	50	28	28	4	38	41	40	36	34	69	69	34	38	34	40	36	32	70	71	32	4.93
10	SRI	25.7	61	23	F	6	7	5	0	4	4	5	8	5	6	0	3	3	7	99	2	5	6	4	1	18	30	44	41	35	25	9	40	62	49	54	71	62	61	52	38	45	42	62	35	47	42	43	5.47
11	SRI	25.8	70	24	F	5	6	4	0	0	2	3	4	3	3	0	0	2	3	108	2	5	2	4	2	15	28	39	51	34	25	20	40	71	50	55	60	48	63	55	38	47	43	41	36	58	39	39	6.64
12	SRI	26	84	19	M	4	1	3	2	2	1	3	3	1	4	2	2	1	3	110	2	2	2	0	0	6	2	16	22	16	23	0	38	38	40	39	44	55	54	39	38	35	40	36	33	58	50	35	6.07
13	SRI	24.8	63	23	M	1	2	1	1	1	1	3	1	1	1	1	1	0	3	120	2	4	4	0	3	13	20	34	39	40	41	2	38	43	43	39	40	55	57	39	38	40	40	39	34	56	59	37	6.94
14	SA	27	71	23	F	7	5	7	2	3	1	8	6	5	5	3	1	1	8	119	8	4	1	3	3	19	12	41	34	49	35	3	40	32	40	39	35	78	71	31	38	39	41	39	36	73	59	34	7.1
15	SA	27.1	71	22	M	9	8	10	2	6	1	9	8	5	10	2	3	1	7	113	9	6	1	9	7	32	36	50	37	47	42	20	53	70	63	62	61	52	35	62	38	40	41	41	36	67	26	35	7.55
16	SRI	26.1	74	20	M	8	4	8	1	0	1	7	6	2	9	1	0	1	7	120	1	4	7	1	2	15	21	19	39	43	47	7	44	43	44	57	57	55	64	47	38	32	40	36	32	69	57	32	5.36
17	SRI	25	67	19	F	6	7	6	4	3	4	9	7	8	8	4	3	3	8	114	4	3	6	3	5	21	21	37	35	39	43	6	43	45	44	41	46	51	56	43	38	39	40	34	37	42	42	39	4.37
18	SA	26.9	79	20	F	8	2	7	2	3	1	6	6	2	8	2	3	2	7	114	6	4	8	6	1	25	26	32	37	41	42	13	55	56	51	52	72	52	51	57	38	48	45	37	41	48	35	42	5.93
19	SA	25.7	79	21	M	7	2	10	0	0	1	5	6	0	9	0	1	0	3	114	8	7	8	4	7	34	40	44	38	62	56	34	39	59	46	41	49	55	35	46	38	37	40	36	40	62	42	36	6.08
20	SA	26.7	61	24	M	8	4	8	3	3	2	6	7	5	8	2	1	2	7	121	3	3	5	4	3	18	6	20	35	29	36	11	38	38	40	37	38	48	47	39	38	38	40	41	45	61	35	38	4.73
21	SA	26.6	70	20	F	8	2	9	1	1	2	7	7	1	7	1	1	1	5	108	5	5	1	4	4	19	14	17	40	32	34	2	38	39	40	36	35	41	44	39	38	36	40	36	36	58	44	35
22	SRI	25.5	82	39	F	8	5	8	0	1	0	10	7	4	7	0	0	0	7	111	3	3	7	0	2	15	6	24	37	42	38	9	43	64	52	45	54	58	66	50	38	48	44	37	36	58	54	39	5.97
23	SA	26.5	65	23	F	7	0	5	0	0	1	3	6	1	4	0	0	1	1	108	10	6	2	5	6	29	19	35	31	37	39	9	38	45	40	45	37	45	44	41	38	39	40	34	37	44	27	39	5.43
24	SRI	26.3	72	21	F	7	4	7	3	3	1	7	6	3	8	2	2	1	5	113	5	3	5	4	5	22	24	33	40	39	43	23	38	42	41	41	44	49	51	41	38	50	46	39	35	41	37	43	6.71
25	SRI	24.8	65	18	M	8	4	7	3	2	3	6	7	3	6	2	1	2	4	113	9	7	7	8	5	36	39	45	30	39	45	25	38	53	50	43	53	55	52	47	38	46	43	46	38	59	52	40	6.33
26	SA	26.4	72	20	F	3	6	4	1	1	1	6	7	4	4	2	1	1	6	116	2	6	7	4	3	22	21	38	50	27	36	11	50	59	49	59	57	65	71	51	38	38	41	54	41	62	54	39	6.42
27	SRI	25.9	63	20	M	7	3	6	0	0	2	8	6	0	7	0	0	2	7	119	6	4	2	6	6	24	24	38	40	37	37	18	42	62	53	52	49	41	52	53	38	62	53	46	44	43	42	50	4.71
28	SA	26.1	71	21	M	8	2	6	6	0	0	10	7	1	6	5	0	0	7	113	10	7	7	5	2	31	40	43	42	33	42	24	62	55	57	70	67	43	45	63	53	59	55	66	56	37	33	60	5
29	SRI	26	78	19	F	8	6	9	7	5	4	10	8	5	9	5	3	3	8	107	6	4	7	5	6	28	25	47	48	46	45	22	38	39	41	34	33	56	42	36	40	50	47	46	51	45	37	48	5.63
30	SRI	26.7	70	20	F	7	4	8	0	3	3	9	8	2	8	0	2	2	8	116	3	5	2	4	1	15	16	27	41	24	28	12	39	55	46	43	48	69	75	42	38	41	40	34	33	66	71	34	6.7
31	SA	27.3	69	19	F	8	4	8	3	4	3	6	8	5	8	3	3	4	6	119	10	7	6	5	4	32	24	30	24	31	37	7	51	53	56	55	60	65	54	53	49	51	48	50	59	65	54	48	6.76
32	SA	25.8	69	20	F	9	4	7	3	3	5	5	7	5	8	3	2	5	4	119	7	7	5	3	5	27	25	36	33	42	45	15	39	56	47	43	50	59	51	45	38	48	43	48	45	66	39	40	5.47
33	SRI	25.9	67	23	M	4	6	9	7	7	3	5	4	7	8	5	6	3	3	103	2	4	5	2	8	21	4	20	46	24	20	2	38	37	40	41	37	77	81	33	38	32	40	36	32	73	78	31	6.5
34	SA	26.9	66	21	M	9	8	8	6	7	5	6	8	7	9	6	7	7	7	107	9	7	6	7	6	35	27	41	36	47	47	23	44	46	42	48	40	43	42	45	42	53	45	46	46	48	28	47	6.21
35	SRI	25.6	66	22	M	4	3	5	1	3	2	6	4	2	6	0	1	2	7	123	9	6	5	4	3	27	29	27	46	28	27	1	74	61	51	50	69	65	57	58	42	43	40	41	44	63	52	39	5.91
36	SA	26.3	71	19	M	8	5	8	0	1	0	10	8	5	8	0	1	0	10	116	7	6	5	4	5	27	29	40	32	39	33	7	39	52	43	62	60	59	50	48	38	41	40	43	52	50	35	42
37	SRI	25.7	71	18	M	10	1	8	3	2	3	9	10	1	8	2	2	2	9	124	6	5	6	4	8	29	22	39	35	51	35	1	63	70	54	55	63	39	42	63	38	41	41	45	34	50	42	39	5
38	SA	25.5	68	23	M	7	4	6	2	1	3	5	8	5	7	2	2	3	7	113	1	2	5	3	4	15	12	27	39	26	29	14	38	38	40	39	41	67	59	36	38	37	40	37	36	79	64	32	6.85
39	SRI	25.5	84	23	F	8	7	8	1	1	0	8	7	5	9	0	1	0	9	116	2	2	5	2	1	12	8	35	41	30	33	2	46	44	46	55	51	59	66	46	45	50	44	55	48	65	63	45	5.48
SA, Sedentary activity; SRI, Sensory room intervention; IQ, Intelligence Quotient; AQ, Autism spectrum quotient; SPQ, Schizotypal Personality Questionnaire; AASP, Adolescent/Adult Sensory Profile; JSImini, Japanese Sensory Inventory mini score; POMS2, Profile of Mood States 2nd Edition; TMD, Total mood disturbance; RSA, Respiratory sinus arrhythmia; CAB-AT; Concentration Cognitive Assessment; NAS…
[truncated: 32 more columns]
